# Supplementary material for: Use of SNOMED CT in Large Language Models: Scoping Review
Source: JMIR Med Inform. 2024 Oct 7;12:e62924. doi: 10.2196/62924 (PMC11494256; doi:10.2196/62924)
Supplement: Multimedia Appendix 3 [file medinform_v12i1e62924_app3.xlsx]

## Sheet: Sheet1
Publication types	Title	Authors	Journal	Publication year	Country where first author's affiliated institution located	Baseline LM	KG Embedding Methods	Pretraining or fine-tuning corpora	Testing corpora	Corpus language	Other ontologies used	Represented entities	Integration of SCT into LLM	Detailed Incoporation process	End-tasks	Evaluation metrics
Journal article	Unified Medical Language System resources improve sieve-based generation and Bidirectional Encoder Representations from Transformers (BERT)-based ranking for concept normalization.	Xu, Dongfang; Gopale, Manoj; Zhang, Jiacheng; Brown, Kris; Begoli, Edmon; Bethard, Steven	Journal of the American Medical Informatics Association	2020	USA	BERT (classifier, ranker)			MCN corpus	English	RxNorm, on UMLS	Mentions in discharge summaries	Retrieval-augemented knowledge fusion	Lucene sieve normalization system generated list of candidate concepts, and BERT-based listwise classifier selects the most likely candidate	Concept normalization	Accuracy, recall,
Journal article	A corpus-driven standardization framework for encoding clinical problems with HL7 FHIR.	Peterson, Kevin J; Jiang, Guoqian; Liu, Hongfang	Journal of Biomedical Informatics	2020	USA	ClinicalBERT (embedding)	cui2vec		Manually annotated 600 problem descriptions extracted from a large clinical notes corpus	English	UMLS	Problem descriptions into FHIR Condition resources.	Integrating SCT entity types into training data	Used SNOMED CT synonyms to expand training data from free-text problem descriptions, and BERT and cui2vec concept vectors were aligned into structured FHIR models	Concept normalization, relation extraction, relation typing	Precision, recall F1 score
Journal article	Stacking-BERT model for Chinese medical procedure entity normalization.	Li, Luqi; Zhai, Yunkai; Gao, Jinghong; Wang, Linlin; Hou, Li; Zhao, Jie	Mathematical biosciences and engineering : MBE	2023	China	BERT, RoBERTa, Siamese-BERT, Siamese-RoBERTa (ranking)			5th China Health Information Processing Conference	Chinese	ICD-9-CM-3	Medical procedure mentions in EHR	Integrating SCT descriptions into training data	implemented the BM25 retrieval method based on integrating synonym knowledge of SNOMED CT and train data, and BERT captured the optimal mapping pairs by stacking mechanism	Concept normalization	Accuracy
Conference paper	ITAINNOVA at SocialDisNER: A Transformers cocktail for disease identification in social media in Spanish	Montañés-Salas, R; López-Bosque, I; García-Garcés, Luis; del-Hoyo-Alonso, Rafael	Proceedings of the 29th International Conference on Computational Linguistics	2022	Spain	mBERT, RoBERTa (string matching)		Unspecified health records and social media posts	Tweets (SocialDisNER)	Spanish	ICD-10-CM	Disease mentions in social media	Retrieval-augemented knowledge fusion	Approximate string match was performed with a gazetteer which was built with disease-related concepts from SCT to detect disease mentions from tweets	Entity extraction	Precision, recall, F1 score
Journal article	A Multi-pass sieve for clinical concept normalization	Wang, Yuxia; Hur, Brian; Verspoor, Karin; Baldwin, Timothy	Traitement Automatique des Langues	2020	Australia	BERT (classifier)			MCN corpus	English	RxNorm (on UMLS)	Mentions in discharge summaries	Retrieval-augemented knowledge fusion	Employed multi-pass sieve approach based on UMLS before the multi-class baseline was trained by BERT, and used back-translation for concept normalization task	Concept normalization	Accuracy, precision
Conference paper	MedFilter: Improving extraction of task-relevant utterances through integration of discourse structure and ontological knowledge	Khosla, Sopan; Vashishth, Shikhar; Lehman, Jill Fain; Rose, Carolyn	Proceedings of the 2020 Conference on Empirical Methods in Natural Language Processing (EMNLP)	2020	USA	BioBERT, BERT (embedding)		Not specified	6,862 annotated transcripts of real and de-identified doctor-patient conversations	English	on UMLS	Chief complaint, pharmacology substance, symptom, disease mentions in doctor-patient dialogue	Integrating SCT into additional fusion modules	BERT encodes utterances of conversation with UMLS graph structure, which is fed to MS-BiLSTM for medical relevance identification	Entity typing, classification (topic)	F1 score, AUC
Conference paper	Label refinement via contrastive learning for distantly-supervised named entity recognition	Ying, Huaiyuan; Luo, Shengxuan; Dang, Tiantian; Yu, Sheng	Findings of the Association for Computational Linguistics: NAACL 2022	2022	China	RoBERTa (classifier)		PubMed abstracts	BC5CDR, NCBI-Disease	English	CPT, HPO, MEDLINEPLUS, MSH, MTH, NCI, RxNorm (on UMLS)	Chemicals, diseases mentions in PubMed articles	Integrating SCT entity types into training data	Directly learns the distant label refinement knowledge by imitating annotations of different qualities and comparing these annotations in contrastive learning frameworks.	Entity typing (NER)	Precision, recall F1 score
Conference paper	Huawei's submissions to the WMT20 Biomedical Translation Task	Peng, Wei; Liu, Jianfeng; Wang, Minghan; Li, Liangyou; Meng, Xupeng; Yang, Hao; Liu, Qun	Proceedings of the 5th Conference on Machine Translation (WMT)	2020	China	Transformer NMT model (NL generation)		WMT20, Medline	WMT19	English, French, German, Italian, Chinese		N/S	Integrating SCT descriptions into training data	A terminology dictionary is generated from SCT and attached to the end of the parallel corpus for each language direction to train the models	Translation	BLEU
Conference paper	Huawei BabelTar NMT at WMT22 Biomedical Translation Task: How we further improve domain-specific NMT	Wang, Weixuan; Meng, Xupeng; Yan, Suqing; Tian, Ye; Peng, Wei	Proceedings of the Seventh Conference on Machine Translation (WMT)	2022	China	Transformer NMT model (NL generation)		Pubmed, Medline, UFAL, Medline, MeSpEn, Scielo, Brazilian Thesis and Dissertations	WMT21	English, French, German, Italian, Chinese , Spanish, Portuguese, Russian		N/S	Integrating SCT descriptions into training data	A terminology dictionary is generated from SCT and attached to the end of the parallel corpus for each language direction to train the models	Translation	BLEU
Conference paper	A meta-dataset of German medical corpora: Harmonization of annotations and cross-corpus NER evaluation	Llorca, Ignacio; Borchert, Florian; Schapranow, Matthieu-P.	Proceedings of the 5th Clinical Natural Language Processing Workshop	2023	Germany	GBERT, GELECTRA, BioGottBERT, medBERT.de (classifier)			BRONCO150, GGPONC2.0, GRASCCo, CARDIO:DE	German		Medications	Integrating SCT entity types into training data	Created harmonized versions of German medical corpora using the BIGBIO framework, which harmonized entities from variously annotated source corpora and was trained by Transformer-based NER model	Entity typing (NER)	F1 score
Conference paper	Elhuyar submission to the Biomedical Translation Task 2020 on terminology and abstracts translation	Corral, Ander; Saralegi, Xabier	Proceedings of the 5th Conference on Machine Translation (WMT)	2020	Spain	Transformer NMT model (NL generation)		Paracrawl v5, Elhuyar’s internal synthetic corpus, Wikipedia, SCT code descriptions	Paracrawl v5, Medline, Elhuyar’s internal synthetic corpus, ICD-10 terminology set, WMT18, WMT1	English, Spanish, Basque		N/S	Integrating SCT descriptions into training data	Transformer architecture was chosen and different strategies were chosen to combine open domain data enriched with SCT, and back translation generated synthetic examples to build training corpora	Translation	BLEU
Conference paper	Ixamed's submission description for WMT20 Biomedical shared task: Benefits and limitations of using terminologies for domain adaptation	Soto, Xabier; Perez-de-Vinaspre, Olatz; Labaka, Gorka; Oronoz, Maite	Proceedings of the 5th Conference on Machine Translation (WMT)	2020	Spain	Transformer NMT model (NL generation)		Medline, TAUS Corona Crisis Corpus	Khresmoi, Donostia hospital corpus,	English, Spanish		N/S	Integrating SCT descriptions into training data	Used previously compiled corpora from the biomedical or clinical domain, as well as SCT included directly to the training corpora, to train transfomer translation model	Translation	BLEU
Conference paper	Clinical text classification to SNOMED CT codes using transformers trained on linked open medical ontologies	Hristov, Anton; Ivanov, Petar; Aksenova, Anna; Asamov, Tsvetan; Gyurov, Pavlin; Primov, Todor; Boytcheva, Svetla	Proceedings of the Conference Recent Advances in Natural Language Processing - Large Language Models for Natural Language Processings	2023	Bulgaria	bioBERT (embedding, classifier)			Histopathology reports in Italian and Dutch	English	ICD-9, ICD-10, SNMI, NCIT, MONDO, UMLS	Cervical cancer, colon cancer, lung cancer and celiac disease morphological or topographical features in histopathology reports	Integrating SCT descriptions and relations (to other ontologies) into training data	The set of SCT and other terminology code descriptions was fed into BERT that generated the embeddings corresponding to each name.	Concept normalization	Precision, recall F1 score
Conference paper	Application of deep learning methods to SNOMED CT encoding of clinical texts: From data collection to extreme multi-label text-based classification	Hristov, Anton; Tahchiev, Aleksandar; Papazov, Hristo; Tulechki, Nikola; Primov, Todor; Boytcheva, Svetla	Proceedings of the Conference Recent Advances in Natural Language Processing - Deep Learning for Natural Language Processing Methods and Applications	2021	Bulgaria	BioBERT (embedding, classifier)			Synthetic data generated from public and linked open data	English	Human Disease Ontology, ICD-9, ICD-10, ICD-O-3, MESH, ORDO, MONDO, UMLS	Disorders, clinical findings and procedures.	Integrating SCT descriptions and relations (to other ontologies) into training data	Suggests a BERT-based multiple-step workflow consisting of label clustering, multi-cluster classification, and clusters-to-labels mapping, tested upon synthetic labeled datat built upon a graph whose vertices are chosen SCT codes	Concept normalization	AUC, accuracy
Conference paper	Leveraging SNOMED CT terms and relations for machine translation of clinical texts from Basque to Spanish	Soto, Xabier; Perez-De-Vinaspre, Olatz; Oronoz, Maite; Labaka, Gorka	Proceedings of the Second Workshop on Multilingualism at the Intersection of Knowledge Bases and Machine Translation	2019	Spain	Transformer NMT model (NL generation)		Artificial sentences based on SCT relations	Health records from hospital	Spanish, Basque	MeSH (for filtering)	N/S	Integrating SCT descriptions and relations into training data	Incorporated training corpus lexical bilingual resources and artificial sentences created making use of the relations specified in SCT to create bilingual corpora.	Translation	BLEU
Conference paper	Clinical contradiction detection	Makhervaks, Dave; Gillis, Plia; Radinsky, Kira	Proceedings of the 2023 Conference on Empirical Methods in Natural Language Processing	2023	Israel	BERT, DeBERTTaV3, ALBERT, BERT-small, ELECTRA, BioELECTRA, ELECTRA-small, bioGPT (classifier)		Sentences from PubMed selected according to SCT relations in a weakly supervised manner	ManConCorpus, MedNLI	English	MeSH (for filtering)	Cardiology, gynecology, endocrinology, obstetrics, surgery in medical literature	Integrating SCT relations into training data	A labeled training dataset consisting of contradicting clinical sentences was built based on SCT relationship.	Classification (contradiction detection), NL generation (artificial sentence)	AUC
Conference paper	ClinIDMap: Towards a clinical IDs mapping for data interoperability	Zotova, Elena; Cuadros, Montse; Rigau, German	Proceedings of the 13th Conference on Language Resources and Evaluation (LREC 2022)	2022	Spain	BERT (classifier)		CodiEsp, MANTRA, E3C, CT-EBM-SP, MedMentions	CodiEsp, E3C Corpus, CT-EBM-SP, MANTRA, MedMentions	English, Spanish	ICD-10-CM, ICD-10-PCS, UMLS	Diagnosis, procedures	Integrating SCT descriptions and relations (to other ontologies) into training data	Sequence labelling model was built based on the mapped codes from UMLS, SCT and ICD-10 lexicons and was trained on the corpora annotated with different coding systems to detect and classify diagnosis and procedures in ICD-10 notation, and for semantic groups in UMLS notation.	Entity typing	Precision, recall, F1 score
Conference paper	MSIT_SRIB at MEDIQA 2019: Knowledge directed multi-task framework for natural language inference in clinical domain	Chopra, Sahil; Gupta, Ankita; Kaushik, Anupama	Proceedings of the 18th BioNLP Workshop and Shared Task	2019	India	BERT(embedding)	Bio-MTDNN (shortest-path-based)		MedNLI	English	on UMLS	Mentions in ICU clinical reports	Integrating SCT into additional fusion modules	Utilized Bi-CNN-MI model to realize transfer learning integrated with SCT for domain-adopted natural language inference	Classification (contradiction detection)	Accuracy
Conference paper	Target concept guided medical concept normalization in noisy user-generated texts	Kalyan, Katikapalli Subramanyam; Sangeetha, Sivanesan	Proceedings of Deep Learning Inside Out (DeeLIO): The First Workshop on Knowledge Extraction and Integration for Deep Learning Architectures	2020	India	SRoBERTa, RoBERTa (embedding)		CADEC, PsyTAR, SMM4H2017	CADEC, PsyTAR, SMM4H2017	English	MedDRA, UMLS	Drug reviews and adverse drug reaction mentions from social media	Integrating SCT descriptions and relation embeddings into LM inputs	Computs vector representations using SRoBERTa and enriches them with synonym relationship using retrofitting algorithm	Concept normalization	Accuracy
Conference paper	Leveraging social media for medical text simplification	Pattisapu, Nikhil; Prabhu, Nishant; Bhati, Smriti; Varma, Vasudeva	Proceedings of the 43rd International ACM SIGIR Conference on Research and Development in Information Retrieval	2020	India	Denoising Autoencoder (NL generation)		EW-SEW, Newsela, Paper-Blog Dataset, Medical EW-SEW, Medical Paper-Blog Dataset	Medical EW-SEW, Medical Paper-Blog Dataset	English	MeSH, UMLS	N/S	Integrating SCT descriptions into training data	Used denoising autoencoder based neural model which substitutes entities with concept preferred name and leverages concept preferred name and simplistic writing style of medical social media text for medical text simplication task	Summarization	BLEU, SARI, ROUGE, METEOR
Conference paper	SearchEHR: A family history search system for clinical decision support	Dai, Xiang; Rybinski, Maciej; Karimi, Sarvnaz	Proceedings of the 30th ACM International Conference on Information & Knowledge Management	2021	Australia	ClinicalBERT (classifier)			N2C2 2019 shared task	English	UMLS	Familial diseases	Integrating SCT description embeddings into LM inputs	Cosine similarity was measured between vector of mention and SCT vector, and BERT-CRF was used for disease and family member detection	Concept normalization, Entity typing (NER), relation extraction	F1 score, accuracy
Conference paper	Reveal the unknown: Out-of-knowledge-base mention discovery with entity linking	Dong, Hang; Chen, Jiaoyan; He, Yuan; Liu, Yinan; Horrocks, Ian	Proceedings of the 32nd ACM International Conference on Information and Knowledge Management	2023	UK	BERT (embedding, classifier)		ShARe/CLEF 2013, MedMentions, NILK (Wikidata)	ShARe/CLEF 2013, MedMentions, NILK (Wikidata)	English	UMLS	Disorder	Integrating SCT description embeddings into LM inputs + integrating SCT descriptions into training data	Similarity between mention and entity embedding were calculated to discover out-of-KB mention	Concept normalization, entity typing (NER)	Precision, recall, F1 score
Conference paper	Standardization of clinical terminology based on hybrid recall and Ernie	Tang, Gongzheng; Liu, Tianming; Cai, Xunsheng; Gao, Sida; Fu, Lijun	Proceedings of†2022 3rd International Symposium on Artificial Intelligence for Medicine Sciences	2022	China	ERNIE-health (classifier)			Chinese medical texts annotated by medical professionals	Chinese		N/S	Integrating SCT description embeddings into LM inputs	Similarity score was calculated from SCT list to generate candidate answers based on text similarity retrieval	Concept normalization	Accuracy, precision, recall. F1 score
Journal article	Classifying social determinants of health from unstructured electronic health records using deep learning-based natural language processing.	Han, Sifei; Zhang, Robert F; Shi, Lingyun; Richie, Russell; Liu, Haixia; Tseng, Andrew; Quan, Wei; Ryan, Neal; Brent, David; Tsui, Fuchiang R	Journal of Biomedical Informatics	2022	USA	BERT (embedding)		MIMIC-III	MIMIC-III	English	DSM-V	Social determinants of health from EHR notes	Integrating SCT entity types into training data	Training dataset was annotated by SCT subclassess of 'social context' and 'social and personal history finding'	Classification (sentence)	Hamming loss, precision, recall, F1 score, AUC
Journal article	AnnoDash, a clinical terminology annotation dashboard	Xu, Justin; Mazwi, Mjaye; Johnson, Alistair E W	JAMIA open	2023	Canada	GPT-3.5 (ranking)			MIMIC-IV	English	LOINC, ICD	N/S	Retrieval-augemented knowledge fusion	Maps concepts to ontology based on similarity, and used LLMs to re-rank suggested concepts	Entity extraction	System description
Journal article	Automatic SNOMED CT coding of Chinese clinical terms via attention-based semantic matching	Chen, Yani; Hu, Danqing; Li, Mengyang; Duan, Huilong; Lu, Xudong	International Journal of Medical Informatics	2022	China	BERT (embedding)			Manually coded Chinese clinical terms	Chinese		N/S	Integrating SCT description embeddings into LM inputs	BERT transformed Chinese clinical terms and concepts from SNOMED CT into word embeddings.	Concept normalization	Accuracy, precision, recall. F1 score
Journal article	Fine-tuning Bidirectional Encoder Representations from Transformers (BERT)-based models on large-scale electronic health record notes: An empirical study	Li, Fei; Jin, Yonghao; Liu, Weisong; Rawat, Bhanu Pratap Singh; Cai, Pengshan; Yu, Hong	JMIR medical informatics	2019	USA	EhrBERT (classifier)			Medication, Indication, and Adverse Drug Events (MADE) corpus, NCBI disease corpus, Chemical-Disease Relations (CDR) corpus	English	MedDRA (on UMLS)	Medication indications, signs, symptoms	Integrating SCT descriptions into training data	SCT code information was padded before the sequence of word pieces, and the sequence was input to BERT	Concept normalization	F1 score
Journal article	Incorporating domain knowledge into language models by using graph convolutional networks for assessing semantic textual similarity: Model development and performance comparison	Chang, David; Lin, Eric; Brandt, Cynthia; Taylor, Richard Andrew	JMIR medical informatics	2021	USA	clinicalBERT (embedding)	Graph convolutional network		MedSTS	English	UMLS	N/S	Integrating SCT into additional fusion modules	Induced concept graphs by using the relationships among the terminology in sentence, passed the augmented sentence pairs to the text encoder and passed the concept graphs to the graph encoder	Classification (similarity)	Pearson correlation
Journal article	A simple neural vector space model for medical concept normalization using concept embeddings	Xu, Dongfang; Miller, Timothy	Journal of Biomedical Informatics	2022	USA	SAPBERT (embedding), BERT (candidate ranking)		ShARe/CLEF 2013, 2019-n2c2-MCN	ShARe/CLEF eHealth 2013, 2019 n2c2/OHNLP shared task track 3	English	RxNorm	N/S	Integrating SCT description embeddings into LM inputs	Transformer network encodes mention as a vector, and a normalized temperature-scaled softmax maximizes the cosine similarity score of matching the mention to the correct concept label	Concept normalization	Accuracy
Journal article	Automatic knowledge extraction from Chinese electronic medical records and rheumatoid arthritis knowledge graph construction	Liu, Feifei; Liu, Mingtong; Li, Meiting; Xin, Yuwei; Gao, Dongping; Wu, Jun; Zhu, Jiaan	Quantitative imaging in medicine and surgery	2023	China	BERT (embedding)			Admission and discharge notes from a university hospital	Chinese	MedDRA, ICD	Disease, symptom, treatment, physical exam, imaging test, lab test, body part related to rheumatoid arthritis	Retrieval-augemented knowledge fusion	SCT was used as a dictionary for normalized named entity entity linking and cosine similarity was used to sort the unmatched entities	Entity typing (NER)	Precision, recall, F1 score
Journal article	Discharge summary hospital course summarisation of in patient electronic health record text with clinical concept guided deep pre-trained Transformer models	Searle, Thomas; Ibrahim, Zina; Teo, James; Dobson, Richard J B	Journal of Biomedical Informatics	2023	UK	S-BERT (embedding), BART (text generation)		PubMed	Discharge summaries from MIMIC-III and KCH	English		Problems (clinical findings, disease, disorders), interventions (procedures, drugs)	Integrating SCT descriptions into training data	Used dual Transformer based encoders, one for the raw text input and another for the extracted ontology guidance input	Summarization	ROUGE F1 score
Journal article	CODER: Knowledge-infused cross-lingual medical term embedding for term normalization	Yuan, Zheng; Zhao, Zhengyun; Sun, Haixia; Li, Jiao; Wang, Fei; Yu, Sheng	Journal of Biomedical Informatics	2022	China	PubMedBERT, mBERT (contextual embedding)	DistMult, ANALOGY		Cadec, PsyTar, MANTRA GSC	English, Chinese, Czech, Italian, Japanese, Portuguese, Russian, French, German, Spanish, Dutch	MeSH, MedDRA, UMLS	pharmacologic substance, disease or syndrome, neoplastic process, clinical drug, finding, injury or poisoning	Integrating SCT relation embeddings into LM inputs	Relations embeddings were learned by maximizing the similarities between positive term pairs and relation triplets, and similarities were calculated utilizing both terms and relation triplets from the KG	Concept normalization, relation typing	F1 score, accuracy, medical conceptual similarity measure
Journal article	Continual knowledge infusion into pre-trained biomedical language models	Jha, Kishlay; Zhang, Aidong	Bioinformatics	2022	USA	BioBERT, SciBERT PubMedBERT (embedding)		PubMed	BioCreative II Gene Mention (BC2GM), Joint Workshop on Natural Language Processing in Biomedicine and its Applications (JNLPBA), CHEMPROT, GAD, BioASQ 7b-factoid, BioASQ 6b-factoid	English	MeSH, ICD	N/S	Integrating SCT into additional fusion modules	Integrates diverse KBs into the pretrained language models in a continual fashion, alleviating the catastrophic forgetting by designing a new regularization technique that operates over the embedding space rather than the parameter space.	Entity typing (NER), relation extraction, question answering (multiple choice)	F1 score (NER, relation extraction), accuracy (question answering)
Conference paper	Medical knowledge-enriched textual entailment framework	Yadav, Shweta; Pallagani, Vishal; Sheth, Amit	Proceedings of the 28th International Conference on Computational Linguistics	2020	USA	BERT, ClinicalBERT, BioBERT (embedding)	Graph-expanded Knowledge Encoder (GxK Encoder)	MEDIQA-RQE	MEDIQA-RQE	English	UMLS, ICD	Diseases/syndromes, dosage, side effects, and drug-interaction	Integrating SCT into additional fusion modules	Builds a heterogeneous dictionary graph of the given premise and hypothesis to encode the global context, while BERT captures the local contextual information	Classification (entailment)	Accuracy, precision, recall. F1 score
Conference paper	HPI-DHC @ BioASQ DisTEMIST: Spanish biomedical entity linking with pre-trained transformers and cross-lingual candidate retrieval	Borchert, Florian; Schapranow, Matthieu-P.	Conference and Labs of the Evaluation Forum	2022	Germany	SAPBERT (embedding)		DisTEMIST	DisTEMIST	Spanish	UMLS	Diseases	Integrating SCT descriptions into training data	TF-IDF vectorizer and SAPBERT was used to generate candidates and considered semantics types of UMLS for entity ranking to link entities to SNOMED CT concepts	Concept normalization	Precision, recall, F1 score
Conference paper	Conversational system for clinical communication training supporting user-defined tasks	Zhang, Xiang; Yu, Bruce X.B.; Liu, Yan; Chen, Gong; Ng, George Wing-Yiu; Chia, Nam-Hung; So, Eric Hang-Kwong; So, Sze-Sze; Cheung, Victor Kai-Lam	Proceedings of the 2022 IEEE International Conference on Teaching, Assessment and Learning for Engineering (TALE)	2022	China (Hong Kong)	BioBERT, IA-BERT (classifier)			Conversation sample from clinical expert	English	HPO	Genetic diseases	Integrating SCT descriptions into training data	Term replacement and context expansion injected knowledge from ontologies	NL Generation (question answering, question generation, dialogue), classification (intent, content)	Precision, recall, (content recognition), F1 score (intent classification)
Conference paper	A comprehensive and holistic health database	Morine, Melissa J.; Priami, Corrado; Coronado, Edith; Haber, Juliana; Kaput, Jim	Proceedings of 2022 IEEE International Conference on Digital Health (ICDH)	2022	USA	BioBERT (classifier)			Patient information leaflets	English	NCI, MeSH, ICD, RxNORM	Nutrient, physical activity, environment, behavior, social determinants	Integrating SCT descriptions into training data	Concepts in free texts were annotated and mapped to SCT	Entity typing (NER), relation extraction	Precision, recall, F1 score

## Sheet: Publication Year
Publication Year	Number of Articles Published
2019	3
2020	10
2021	3
2022	13
2023	8
